# Supplementary material for: Dithiophosphate-Induced Redox Conversions of Reduced and Oxidized Glutathione
Source: Molecules. 2021 May 17;26(10):2973. doi: 10.3390/molecules26102973 (PMC8157023; doi:10.3390/molecules26102973)
Supplement: Supplementary file 1 [file molecules-26-02973-s001.zip]

Archive with 1 entries (1 files):
- molecules-1179693-supplementary.pdf
